# Supplementary material for: Amazon tropical fishes of commercial interest show human-cell contamination but no SARS-CoV-2 in a real-life scenario
Source: PLoS One. 2024 Jul 15;19(7):e0306985. doi: 10.1371/journal.pone.0306985 (PMC11249228; doi:10.1371/journal.pone.0306985)
Supplement: S1 Dataset — Sample: sample type and fish species; Material: Materials used in sample collection; X: Positive RP gene in samples; Latitude and Longitude: specific geographic location of fishmarkets. (XLSX) [file pone.0306985.s001.xlsx]

## Sheet: Plan1
Supplementary Material. Research Database
Sample	Location of fishmarkets	Collection date	Material	RP	Latitude	Longitude
Matrinxã	CEASA	sep/21	Swab	x	-3.13451	-59.9397
Matrinxã	CEASA	sep/21	Swab	x	-3.13451	-59.9397
Curimatã	CEASA	sep/21	Swab	x	-3.13451	-59.9397
Curimatã	CEASA	sep/21	Swab	x	-3.13451	-59.9397
Curimatã	CEASA	sep/21	Swab	x	-3.13451	-59.9397
Curimatã	CEASA	sep/21	Swab	x	-3.13451	-59.9397
Pirarucu	CEASA	sep/21	Swab	x	-3.13451	-59.9397
Pirarucu	CEASA	sep/21	Swab	x	-3.13451	-59.9397
Pacu	CEASA	sep/21	Swab	x	-3.13451	-59.9397
Tambaqui	CEASA	sep/21	Swab	x	-3.13451	-59.9397
Pacu	Colônia Santo Antônio	sep/21	Swab	x	-3.02793	-60.0143
Jaraqui	Colônia Santo Antônio	sep/21	Swab	x	-3.02793	-60.0143
Pirarucu	Colônia Santo Antônio	sep/21	Swab	x	-3.02793	-60.0143
Tambaqui	Colônia Santo Antônio	sep/21	Swab	x	-3.02793	-60.0143
Tambaqui	Colônia Santo Antônio	sep/21	Swab	x	-3.02793	-60.0143
Matrinxã	D. Pedro	sep/21	Swab	x	-3.08308	-60.0422
Tambaqui	D. Pedro	sep/21	Swab	x	-3.08308	-60.0422
Pacu	D. Pedro	sep/21	Swab/Tissue	x	-3.08308	-60.0422
Pacu	D. Pedro	sep/21	Swab/Tissue	x	-3.08308	-60.0422
Jaraqui	Feira do Produtor	oct/21	Swab/Tissue	x	-3.03295	-59.9406
Jaraqui	Feira do Produtor	oct/21	Swab/Tissue	x	-3.03295	-59.9406
Wastewater	Feira do Produtor	oct/21	Water	x	-3.03295	-59.9406
Pacu	Feira do Produtor	oct/21	Swab/Tissue	x	-3.03295	-59.9406
Pacu	Feira do Produtor	oct/21	Swab/Tissue	x	-3.03295	-59.9406
Pacu	Feira do Produtor	oct/21	Swab/Tissue	x	-3.03295	-59.9406
Pacu	Feira do Produtor	oct/21	Swab/Tissue	x	-3.03295	-59.9406
Pacu	Feira do Produtor	oct/21	Swab/Tissue	x	-3.03295	-59.9406
Pacu	Feira do Produtor	oct/21	Swab/Tissue	x	-3.03295	-59.9406
Pacu	Feira do Produtor	oct/21	Swab/Tissue	x	-3.03295	-59.9406
Pacu	Feira do Produtor	oct/21	Swab/Tissue	x	-3.03295	-59.9406
Jaraqui	Feira do Produtor	oct/21	Swab/Tissue	x	-3.03295	-59.9406
Aracu	Feira do Produtor	oct/21	Swab/Tissue	x	-3.03295	-59.9406
Aracu	Feira do Produtor	oct/21	Swab/Tissue	x	-3.03295	-59.9406
Aerosols	Feira do Produtor	oct/21	Physiological solution	x	-3.03295	-59.9406
Aerosols	Feira do Produtor	oct/21	Physiological solution	x	-3.03295	-59.9406
Jaraqui	Itacoatiara	sep/21	Swab	x	-3.14488	-58.4493
Pacu	Itacoatiara	sep/21	Swab	x	-3.14488	-58.4493
Pacu	Itacoatiara	sep/21	Swab	x	-3.14488	-58.4493
Pacu	Itacoatiara	sep/21	Swab	x	-3.14488	-58.4493
Sardinha	Lírio do Vale	sep/21	Swab/ Tissue	x	-3.06962	-60.0701
Curimatã	Lírio do Vale	sep/21	Swab	x	-3.06962	-60.0701
Pacu	Manaus Moderna	sep/21	Swab/Tissue	x	-3.14111	-60.0223
Pacu	Manaus Moderna	sep/21	Swab/Tissue	x	-3.14111	-60.0223
Pacu	Manaus Moderna	sep/21	Swab	x	-3.14111	-60.0223
Pacu	Manaus Moderna	sep/21	Swab	x	-3.14111	-60.0223
Pacu	Manaus Moderna	sep/21	Swab	x	-3.14111	-60.0223
Matrinxã	Manaus Moderna	sep/21	Swab	x	-3.14111	-60.0223
Matrinxã	Manaus Moderna	sep/21	Swab	x	-3.14111	-60.0223
Sardinha	Manaus Moderna	sep/21	Swab	x	-3.14111	-60.0223
Sardinha	Manaus Moderna	sep/21	Swab	x	-3.14111	-60.0223
Pirarucu	Manaus Moderna	sep/21	Swab	x	-3.14111	-60.0223
Pirarucu	Manaus Moderna	sep/21	Swab	x	-3.14111	-60.0223
Tambaqui	Manaus Moderna	sep/21	Swab	x	-3.14111	-60.0223
Jaraqui	Manaus Moderna	sep/21	Swab/Tissue	x	-3.14111	-60.0223
Jaraqui	Manaus Moderna	sep/21	Swab/Tissue	x	-3.14111	-60.0223
Jaraqui	Manaus Moderna	sep/21	Swab/Tissue	x	-3.14111	-60.0223
Wastewater	Manaus Moderna	sep/21	Water	x	-3.14111	-60.0223
Aerosols	Manaus Moderna	oct/23	Physiological solution	x	-3.14111	-60.0223
Aerosols	Manaus Moderna	oct/23	Physiological solution	x	-3.14111	-60.0223
Curimatã	Manaus Moderna	2021-11-01	Swab/Tissue	x	-3.14111	-60.0223
Curimatã	Manaus Moderna	2021-11-01	Swab/Tissue	x	-3.14111	-60.0223
Pacu	Manaus Moderna	2021-11-01	Swab/Tissue	x	-3.14111	-60.0223
Jaraqui	Manaus Moderna	2021-11-01	Swab/Tissue	x	-3.14111	-60.0223
Sardinha	Manaus Moderna	2021-11-01	Swab/Tissue	x	-3.14111	-60.0223
Sardinha	Manaus Moderna	2021-11-01	Swab/Tissue	x	-3.14111	-60.0223
Sardinha	Manaus Moderna	2021-11-01	Swab/Tissue	x	-3.14111	-60.0223
Wastewater	Manaus Moderna	2021-11-01	Water	x	-3.14111	-60.0223
Wastewater	Manaus Moderna	2021-11-01	Water	x	-3.14111	-60.0223
Wastewater	Manaus Moderna	2021-11-01	Water	x	-3.14111	-60.0223
Wastewater	Manaus Moderna	2021-11-01	Water	x	-3.14111	-60.0223
Wastewater	Manaus Moderna	2021-11-01	Physiological solution	x	-3.14111	-60.0223
Tambaqui	Manaus Moderna	2021-11-01	Swab/Tissue	x	-3.14111	-60.0223
Tambaqui	Manaus Moderna	2021-11-01	Swab/Tissue	x	-3.14111	-60.0223
Aerosols	Manaus Moderna	2021-11-01	Physiological solution	x	-3.14111	-60.0223
Pirarucu	Manaus Moderna	dec/21	Swab/Tissue	x	-3.14111	-60.0223
Tambaqui	Manaus Moderna	2022-01-01	Swab/Tissue	x	-3.14111	-60.0223
Pirarucu	Manaus Moderna	2022-01-01	Swab/Tissue	x	-3.14111	-60.0223
Matrinxã	Manaus Moderna	2022-01-01	Swab/Tissue	x	-3.14111	-60.0223
Curimatã	Manaus Moderna	2022-01-01	Swab/Tissue	x	-3.14111	-60.0223
Jaraqui	Manaus Moderna	2022-01-01	Swab/Tissue	x	-3.14111	-60.0223
Pacu	Manaus Moderna	2022-01-01	Swab/Tissue	x	-3.14111	-60.0223
Pacu	Manaus Moderna	2022-01-01	Swab/Tissue	x	-3.14111	-60.0223
Pacu	Manaus Moderna	2022-01-01	Swab	x	-3.14111	-60.0223
Matrinxã	Manaus Moderna	2022-01-01	Swab/Tissue	x	-3.14111	-60.0223
Sardinha	Manaus Moderna	2022-01-01	Swab	x	-3.14111	-60.0223
Sardinha	Manaus Moderna	2022-01-01	Swab	x	-3.14111	-60.0223
Wastewater	Manaus Moderna	2022-01-01	Water	x	-3.14111	-60.0223
Curimatã	Manaus Moderna	2022-01-01	Swab/Tissue	x	-3.14111	-60.0223
Pirarucu	Manaus Moderna	2022-01-01	Swab/Tissue	x	-3.14111	-60.0223
Pirarucu	Manaus Moderna	2022-01-01	Swab/Tissue	x	-3.14111	-60.0223
Aerosols	Manaus Moderna	feb/22	Air	x	-3.14111	-60.0223
Aerosols	Manaus Moderna	feb/22	Air	x	-3.14111	-60.0223
Aerosols	Manaus Moderna	feb/22	Air	x	-3.14111	-60.0223
Aerosols	Manaus Moderna	feb/22	Air	x	-3.14111	-60.0223
Aerosols	Manaus Moderna	feb/22	Air	x	-3.14111	-60.0223
Aerosols	Manaus Moderna	feb/22	Air	x	-3.14111	-60.0223
Pacu	Manaus Moderna	feb/22	Swab/Tissue	x	-3.14111	-60.0223
Jaraqui	Manaus Moderna	feb/22	Swab/Tissue	x	-3.14111	-60.0223
Pirarucu	Manaus Moderna	feb/22	Swab/Tissue	x	-3.14111	-60.0223
Sardinha	Manaus Moderna	feb/22	Swab/Tissue	x	-3.14111	-60.0223
Sardinha	Manaus Moderna	feb/22	Swab/Tissue	x	-3.14111	-60.0223
Tambaqui	Manaus Moderna	feb/22	Swab/Tissue	x	-3.14111	-60.0223
Wastewater	Manaus Moderna	feb/22	Swab/Tissue	x	-3.14111	-60.0223
Wastewater	Manaus Moderna	feb/22	Swab/Tissue	x	-3.14111	-60.0223
Sardinha	Morrinho/Raiz	oct/21	Swab/Tissue	x	-3.12394	-59.995
Sardinha	Morrinho/Raiz	oct/21	Swab/Tissue	x	-3.12394	-59.995
Sardinha	Morrinho/Raiz	oct/21	Swab/Tissue	x	-3.12394	-59.995
Sardinha	Morrinho/Raiz	oct/21	Swab/Tissue	x	-3.12394	-59.995
Sardinha	Morrinho/Raiz	oct/21	Swab/Tissue	x	-3.12394	-59.995
Sardinha	Morrinho/Raiz	oct/21	Swab/Tissue	x	-3.12394	-59.995
Aracu	Morrinho/Raiz	oct/21	Swab/Tissue	x	-3.12394	-59.995
Aracu	Morrinho/Raiz	oct/21	Swab/Tissue	x	-3.12394	-59.995
Aracu	Morrinho/Raiz	oct/21	Swab/Tissue	x	-3.12394	-59.995
Pacu	Morrinho/Raiz	oct/21	Swab/Tissue	x	-3.12394	-59.995
Pacu	Morrinho/Raiz	oct/21	Swab/Tissue	x	-3.12394	-59.995
Pacu	Morrinho/Raiz	oct/21	Swab/Tissue	x	-3.12394	-59.995
Pacu	Morrinho/Raiz	oct/21	Swab/Tissue	x	-3.12394	-59.995
Wastewater	Morrinho/Raiz	oct/21	Water	x	-3.12394	-59.995
Pacu	Morrinho/Raiz	oct/21	Swab/Tissue	x	-3.12394	-59.995
Pacu	Morrinho/Raiz	oct/21	Swab/Tissue	x	-3.12394	-59.995
Pacu	Morrinho/Raiz	oct/21	Swab/Tissue	x	-3.12394	-59.995
Jaraqui	Morrinho/Raiz	oct/21	Swab/Tissue	x	-3.12394	-59.995
Jaraqui	Morrinho/Raiz	oct/21	Swab/Tissue	x	-3.12394	-59.995
Pacu	Morrinho/Raiz	2021-11-01	Swab/Tissue	x	-3.12394	-59.995
Aerosols	Morrinho/Raiz	2021-11-01	Physiological solution	x	-3.12394	-59.995
Tambaqui	Novo Aleixo	2021-11-01	Swab/Tissue	x	-3.06047	-59.9619
Aerosols	Novo Aleixo	2021-11-01	Physiological solution	x	-3.06047	-59.9619
Wastewater	Novo Aleixo	2021-11-01	Water	x	-3.06047	-59.9619
Tambaqui	Novo Aleixo	dec/21	Swab/Tissue	x	-3.06047	-59.9619
Saline solution	Panair	2021-07-01	Saline solution	x	-3.14559	-60.0107
Saline solution	Panair	2021-07-01	Saline solution	x	-3.14559	-60.0107
Saline solution	Panair	2021-07-01	Saline solution	x	-3.14559	-60.0107
Saline solution	Panair	2021-07-01	Saline solution	x	-3.14559	-60.0107
Saline solution	Panair	2021-07-01	Saline solution	x	-3.14559	-60.0107
Saline solution	Panair	2021-07-01	Saline solution	x	-3.14559	-60.0107
Saline solution	Panair	2021-07-01	Saline solution	x	-3.14559	-60.0107
Saline solution	Panair	2021-07-01	Saline solution	x	-3.14559	-60.0107
Saline solution	Panair	2021-07-01	Saline solution	x	-3.14559	-60.0107
Jaraqui	Panair	dec/21	Swab/Tissue	x	-3.14559	-60.0107
Jaraqui	Panair	dec/21	Swab/Tissue	x	-3.14559	-60.0107
Jaraqui	Panair	dec/21	Swab/Tissue	x	-3.14559	-60.0107
Sardinha	Panair	sep/21	Swab/ Tissue	x	-3.14559	-60.0107
Curimatã	Panair	sep/21	Swab/ Tissue	x	-3.14559	-60.0107
Curimatã	Panair	sep/21	Swab/ Tissue	x	-3.14559	-60.0107
Aracu	Panair	sep/21	Swab/ Tissue	x	-3.14559	-60.0107
Pirarucu	Panair	sep/21	Swab/ Tissue	x	-3.14559	-60.0107
Pirarucu	Panair	sep/21	Swab/ Tissue	x	-3.14559	-60.0107
Pirarucu	Panair	sep/21	Swab/ Tissue	x	-3.14559	-60.0107
Pirarucu	Panair	sep/21	Swab/ Tissue	x	-3.14559	-60.0107
Pirarucu	Panair	sep/21	Swab/ Tissue	x	-3.14559	-60.0107
Pirarucu	Panair	sep/21	Swab/ Tissue	x	-3.14559	-60.0107
Pirarucu	Panair	sep/21	Swab/ Tissue	x	-3.14559	-60.0107
Pirarucu	Panair	sep/21	Swab/ Tissue	x	-3.14559	-60.0107
Pirarucu	Panair	sep/21	Swab/ Tissue	x	-3.14559	-60.0107
Pirarucu	Panair	sep/21	Swab/ Tissue	x	-3.14559	-60.0107
Tambaqui	Panair	sep/21	Swab/ Tissue	x	-3.14559	-60.0107
Tambaqui	Panair	sep/21	Swab/ Tissue	x	-3.14559	-60.0107
Tambaqui	Panair	sep/21	Swab/ Tissue	x	-3.14559	-60.0107
Tambaqui	Panair	sep/21	Swab/ Tissue	x	-3.14559	-60.0107
Tambaqui	Panair	sep/21	Swab/ Tissue	x	-3.14559	-60.0107
Pacu	Panair	oct/21	Swab/Tissue	x	-3.14559	-60.0107
Pacu	Panair	oct/21	Swab/Tissue	x	-3.14559	-60.0107
Sardinha	Panair	oct/21	Swab/Tissue	x	-3.14559	-60.0107
Sardinha	Panair	oct/21	Swab/Tissue	x	-3.14559	-60.0107
Sardinha	Panair	oct/21	Swab/Tissue	x	-3.14559	-60.0107
Sardinha	Panair	oct/21	Swab/Tissue	x	-3.14559	-60.0107
Sardinha	Panair	oct/21	Swab/Tissue	x	-3.14559	-60.0107
Jaraqui	Panair	oct/21	Swab/Tissue	x	-3.14559	-60.0107
Aerosols	Panair	oct/21	Physiological solution	x	-3.14559	-60.0107
Aerosols	Panair	oct/21	Physiological solution	x	-3.14559	-60.0107
Jaraqui	Panair	2021-11-01	Swab/Tissue	x	-3.14559	-60.0107
Jaraqui	Panair	2021-11-01	Swab/Tissue	x	-3.14559	-60.0107
Jaraqui	Panair	2021-11-01	Swab/Tissue	x	-3.14559	-60.0107
Sardinha	Panair	2021-11-01	Swab/Tissue	x	-3.14559	-60.0107
Sardinha	Panair	2021-11-01	Swab/Tissue	x	-3.14559	-60.0107
Sardinha	Panair	2021-11-01	Swab/Tissue	x	-3.14559	-60.0107
Sardinha	Panair	2021-11-01	Swab/Tissue	x	-3.14559	-60.0107
Sardinha	Panair	2021-11-01	Swab/Tissue	x	-3.14559	-60.0107
Tambaqui	Panair	2021-11-01	Swab/Tissue	x	-3.14559	-60.0107
Pacu	Panair	2021-11-01	Swab/Tissue	x	-3.14559	-60.0107
Wastewater	Panair	2021-11-01	Water	x	-3.14559	-60.0107
Wastewater	Panair	2021-11-01	Physiological solution	x	-3.14559	-60.0107
Wastewater	Panair	2021-11-01	Physiological solution	x	-3.14559	-60.0107
Aerosols	Panair	2021-11-01	Physiological solution	x	-3.14559	-60.0107
Tambaqui	Panair	dec/21	Swab/Tissue	x	-3.14559	-60.0107
Jaraqui	Quiosque Novo Aleixo	aug/21	Swab/Tissue	x	-3.08352	-59.98
Matrinxã	Quiosque Novo Aleixo	aug/21	Swab/Tissue	x	-3.08352	-59.98
Wastewater	Quiosque Novo Aleixo	aug/21	Water	x	-3.08352	-59.98
Sardinha	Quiosque Novo Aleixo	aug/21	Swab/Tissue	x	-3.08352	-59.98
Curimatã	Quiosque Novo Aleixo	aug/21	Swab	x	-3.08352	-59.98
Sample: sample type and fish species; Material: Materials used in sample collection; X: Positive RP gene in samples; Latitude and Longitude: specific geographic location of fishmarkets.
